# Supplementary material for: Molecular bases for HOIPINs-mediated inhibition of LUBAC and innate immune responses
Source: Commun Biol. 2020 Apr 3;3:163. doi: 10.1038/s42003-020-0882-8 (PMC7125101; doi:10.1038/s42003-020-0882-8)
Supplement: Supplementary file 3 — Supplementary Data 1 [file 42003_2020_882_MOESM3_ESM.xlsx]

## Sheet: Fig. 1
	(f)
		HOIPIN-1(-)	HOIPIN-1(+)
	replication 1	0.611	0.263158
	replication 2	0.625	0.35
	replication 3	0.736842	0.224

## Sheet: Fig.2
	(b)										(e)
		IL-6										Ifnb					Ifit1					Cxcl10
		control	LPS(+)	HOIPIN-1(10)	HOIPIN-1(30)	HOIPIN-1(100)	HOIPIN-8 (10)	HOIPIN-8(30)	HOIPIN-8(100)			control	HOIPIN-1	HOIPIN-8			control	HOIPIN-1	HOIPIN-8			control	HOIPIN-1	HOIPIN-8
	replication 1	0.950719	536.132	510.541	548.143	350.971	504.144	334.984	117.19		replication 1	0.978192	0.597564	0.480845		replication 1	0.992052	0.83277	0.522709		replication 1	1.00517	0.845819	0.638646
	replication 2	1.05496	566.248	528.617	585.826	328.056	555.997	369.881	123.775		replication 2	1.01668	0.586014	0.526526		replication 2	0.975021	0.826722	0.589267		replication 2	0.991424	0.903388	0.681128
	replication 3	0.997035	554.594	500.051	577.761	360.838	534.677	349.897	125.139		replication 3	1.00552	0.593436	0.51913		replication 3	1.03384	0.801171	0.579982		replication 3	1.00346	0.882745	0.665344
		Ifnb
		control	LPS(+)	HOIPIN-1(10)	HOIPIN-1(30)	HOIPIN-1(100)	HOIPIN-8 (10)	HOIPIN-8(30)	HOIPIN-8(100)		(f)	ISRE-Luc
	replication 1	0.951442	6518.71	5378.82	5417.27	1721.31	2978.61	1829.58	622.104			control	poly(I:C)	HOIPIN-1(10)	HOIPIN-1(30)	HOIPIN-1(100)
	replication 2	1.06135	6333.73	5329.28	5068.24	1875.76	3037.27	1930.46	619.704		replication 1	1	5.16127	4.78258	3.04824	2.22894
	replication 3	0.990278	6652.05	5557.99	5608.97	1824.01	3079.27	1960.9	615.636		replication 2	1	5.29206	4.89148	3.23962	2.3882
											replication 3	1	5.32393	4.2415	3.44975	2.02603
		Cxcl10
		control	LPS(+)	HOIPIN-1(10)	HOIPIN-1(30)	HOIPIN-1(100)	HOIPIN-8 (10)	HOIPIN-8(30)	HOIPIN-8(100)
	replication 1	0.971854	357.255	325.254	330.594	225.514	308.358	196.63	134.908		(h)
	replication 2	1.00744	340.582	320.589	300.207	227.594	291.706	208.09	133.422			Ifnb
	replication 3	1.02136	362.242	321.789	328.989	219.21	285.189	204.604	134.406			WT-MEF					HOIP-KO-MEF
												control	poly(I:C)	HOIPIN-1(10)	HOIPIN-1(30)	HOIPIN-1(100)	control	poly(I:C)	HOIPIN-1(10)	HOIPIN-1(30)	HOIPIN-1(100)
											replication 1	0.948671	600.779	536.243	469.607	269.742	0.326754	49.8191	56.4529	36.8576	19.1435
	(c)										replication 2	1.05464	630.954	576.24	469.359	277.936	0.334479	53.5346	57.6824	34.1143	22.4535
		Ifnb					Cxcl10				replication 3	0.999498	634.08	549.821	488.277	281.905	0.352691	52.194	56.5602	36.4215	20.5354
		HOIPIN-1(10)	HOIPIN-1(30)	HOIPIN-1(100)			HOIPIN-1(10)	HOIPIN-1(30)	HOIPIN-1(100)
	replication 1	591.226	345.602	54.733		replication 1	5.44705	5.13509	3.05807
	replication 2	298.177	372.843	172.777		replication 2	5.60098	5.23155	3.17095			Ifit1
	replication 3	630.935	657.249	211.471		replication 3	5.54351	5.46758	3.42134			WT-MEF					HOIP-KO-MEF
	replication 4	378.284	467.351	224.551		replication 4	5.58251	5.12893	3.08064			control	poly(I:C)	HOIPIN-1(10)	HOIPIN-1(30)	HOIPIN-1(100)	control	poly(I:C)	HOIPIN-1(10)	HOIPIN-1(30)	HOIPIN-1(100)
	replication 5	437.001	455.251	196.184		replication 5	5.43474	5.02015	3.05396		replication 1	0.988084	54.652	42.9574	38.0938	28.4755	0.579553	2.38299	2.47724	2.30819	1.87081
	replication 6	816.079	515.752	224.154		replication 6	5.41011	5.23155	2.97187		replication 2	0.988577	54.2501	43.5234	36.718	28.6355	0.558755	2.42637	2.4545	2.20064	1.95392
	replication 7	324.13	391.972	169.802		replication 7	5.445	5.24592	3.29614		replication 3	1.02375	52.8576	44.3911	38.0841	28.8304	0.564073	2.58789	2.56111	2.37395	1.92604
	replication 8	322.345	413.792	143.617		replication 8	5.57841	5.41011	3.47265
	replication 9	385.822	471.913	180.513		replication 9	5.55378	5.06941	3.19763
	replication 10	1614.97	944.818	269.381		replication 10	5.46552	5.19871	3.24894		(i)
	replication 11	1870.74	1672.52	380.07								Ifit1
	replication 12	887.887	970.011	307.468								control	SeV	HOIPIN-1(10)	HOIPIN-1(30)	HOIPIN-8 (10)	HOIPIN-8 (30)
	replication 13	1639.63	1622.28	222.17							replication 1	0.329752	0.971634	0.645842	0.416036	0.597798	0.418836
											replication 2	0.343234	0.972392	0.583162	0.439884	0.623732	0.417454
											replication 3	0.326091	1.05841	0.595946	0.396337	0.574092	0.400535
												Isg15
												control	SeV	HOIPIN-1(10)	HOIPIN-1(30)	HOIPIN-8 (10)	HOIPIN-8 (30)
											replication 1	0.578399	0.998317	0.700794	0.548383	0.673094	0.52592
											replication 2	0.565501	1.00789	0.670004	0.52972	0.653493	0.554197
											replication 3	0.561288	0.993848	0.680036	0.546463	0.652971	0.520491

## Sheet: Fig. 4
	(f)
			WT-LUBAC				LUBAC-F905A
		control	WT	HOIPIN-8(0.3)	HOIPIN-8 (1)	HOIPIN-8 (3)	F905A	HOIPIN-8(0.3)	HOIPIN-8 (1)	HOIPIN-8 (3)
	replication 1	0.925	491.85	305.7	108.05	5.475	82.738	85.188	79.512	83.125
	replication 2	1.05	507.83	330.62	110.51	6.875	74.088	68.262	72.438	69.813
	replication 3	1.025	516.15	334.89	114.76	5.575	83.637	72.975	84.162	83.6

## Sheet: Fig. 5
	(a)									(e)
		control	HOIPIN-1(1)	HOIPIN-1(3)	HOIPIN-1(10)	HOIPIN-1(30)	HOIPIN-1(100)				control	TNF+CHX	TCZ	TCN	TCZN	HOIPIN-1	HOIPIN-1+TC	HOIPIN-1+TCZ	HOIPIN-1+TCN	HOIPIN-1+TCZN
	replication 1	101.43	98.9099	92.2359	98.2565	97.1364	92.5999			replication 1	1.06952	4.87805	1.0989	4.87805	0.884956	0.534759	13.2353	1.81818	13.3333	0.990099
	replication 2	101.337	88.0449	88.0262	86.6914	80.9042	78.888			replication 2	0.913242	4.54545	1.6129	4.7619	1.44928	0.564972	16.8539	1.28205	12.7273	0.854701
	replication 3	95.4562	92.5719	86.2807	101.337	82.771	83.1537			replication 3	0.8	6.55738	0.699301	5.60748	0.729927	1.36986	12.6582	1.05263	11.4754	1.68067
	(b)
		TNF+CHX	HOIPIN-1(1)	HOIPIN-1(3)	HOIPIN-1(10)	HOIPIN-1(30)	HOIPIN-1(100)
	replication 1	25.6271	28.5674	23.1722	17.021	11.8405	8.68369
	replication 2	31.601	29.0248	27.9513	17.273	12.1205	12.8113
	replication 3	29.1741	25.3564	23.8163	15.8356	13.4273	11.8499
	( c )
		control	TNF+CHX	HOIPIN-1(1)	HOIPIN-1(3)	HOIPIN-1(10)	HOIPIN-1(30)	HOIPIN-1(100)
	replication 1	0.0204	0.8761	0.9166	1.0652	1.2887	1.3472	1.6017
	replication 2	0.0217	0.8894	0.9668	1.094	1.2659	1.4374	1.7294
	replication 3	0.0347	1.0357	1.0598	1.1017	1.3727	1.5842	1.8305

## Sheet: Fig. 6
	(a)						(b)						(e)
		BJAB						BJAB+HOIPIN-1						TNFAIP3
		Day 1	Day 2	Day 3	Day 4			Day 1	Day 2	Day 3	Day 4			TK	TK+HOIPIN-1	DLBCL2	DLBCL2+HOIPIN-1	BJAB	BJAB+HOIPIN-1
	replication 1	99.9487	103.672	100.531	90.3141		replication 1	113.115	118.898	107.006	99.3512		replication 1	1.07619	0.281341	1.11085	0.376764	0.950919	1.17446
	replication 2	98.2964	97.7323	101.731	91.2565		replication 2	123.048	115.763	103.503	105.365		replication 2	0.962204	0.277703	0.910523	0.397649	1.01016	1.18812
	replication 3	103.435	95.5492	98.1117	90.3927		replication 3	126.061	123.629	102.627	102.96		replication 3	0.965704	0.242326	0.988678	0.367474	1.04104	1.24864
		SU-DHL-4						BJAB+HOIPIN-8						NFKBIA
		Day 1	Day 2	Day 3	Day 4			Day 1	Day 2	Day 3	Day 4			TK	TK+HOIPIN-1	DLBCL2	DLBCL2+HOIPIN-1	BJAB	BJAB+HOIPIN-1
	replication 1	101.284	102.43	95.885	91.3731		replication 1	120.331	114.251	113.738	117.699		replication 1	1.00878	0.298224	1.01184	0.322321	0.971734	1.20562
	replication 2	100.032	98.4579	90.8117	91.0653		replication 2	128.183	121.215	115.161	122.489		replication 2	0.977263	0.288167	0.962284	0.357684	0.974193	1.20609
	replication 3	96.2773	101.822	90.8963	90.7573		replication 3	126.783	123.643	119.212	123.495		replication 3	1.01436	0.293794	1.02704	0.333687	1.05635	1.21519
		HT
		Day 1	Day 2	Day 3	Day 4			DLBCL2+HOIPIN-1
	replication 1	103.033	99.1007	93.9882	88.1638			Day 1	Day 2	Day 3	Day 4
	replication 2	98.6574	97.1736	93.4762	87.4189		replication 1	90.6576	61.3273	57.1533	36.1959
	replication 3	94.2317	98.4262	93.6469	87.3277		replication 2	91.0482	62.5384	53.5948	30.5349
							replication 3	95.6868	57.7911	50.7543	35.7748
		TK
		Day 1	Day 2	Day 3	Day 4			DLBCL2+HIPIN-8
	replication 1	97.6245	87.4648	50.6664	32.8563			Day 1	Day 2	Day 3	Day 4
	replication 2	92.7087	86.6197	48.743	31.9717		replication 1	81.6895	45.419	27.6433	10.6358
	replication 3	89.7394	90.1811	48.5912	33.5381		replication 2	72.9329	41.4177	26.3791	9.28991
							replication 3	82.0964	44.2516	27.1252	10.759
		DLBCL2
		Day 1	Day 2	Day 3	Day 4
	replication 1	79.422	61.681	34.7154	29.6596
	replication 2	80.3237	62.1612	36.2455	28.4537
	replication 3	76.3699	61.7153	34.1395	29.5069
		OYB
		Day 1	Day 2	Day 3	Day 4
	replication 1	70.6984	52.9949	50.3335	25.9354
	replication 2	76.4421	51.0788	46.8622	24.4419
	replication 3	84.4782	50.5328	46.5247	24.3949

## Sheet: Fig. 7
	(b)																																(d)
			PASI SCORE																															HOIPIN-1 absence				HOIPIN-1 presence						(e)
			Erythema							Infiltration							Scaling							Total										vaseline	DMSO	clobetasol	HOIPIN-1	control	vaseline	DMSO	clobetasol	HOIPIN-1			Il17a
			D1	D2	D3	D4	D5	D6	D7	D1	D2	D3	D4	D5	D6	D7	D1	D2	D3	D4	D5	D6	D7	D1	D2	D3	D4	D5	D6	D7			section 1	12.292	7.601	6.566	9.333	61.774	50.39	59.539	29.401	42.687			control	IMQ	IMQ+HOIPIN-1
	Vaseline	mouse 1	0	0	0	0	0	0	0	0	0	0	0	0	0	0	0	0	0	0	0	0	0	0	0	0	0	0	0	0			section 2	13.596	13.333	6.799	11.643	47.647	58.716	61.727	30	39.356		sample 1	0.0112216	1	0.138227		sample 1
		mouse 2	0	0	0	0	0	0	0	0	0	0	0	0	0	0	0	0	0	0	0	0	0	0	0	0	0	0	0	0			section 3	13.097	10.349	6.566	11.813	65.241	66.245	64.835	25.552	47.14		sample 2	0.00352379	1	0.614307		sample 2
		mouse 3	0	0	0	0	0	0	0	0	0	0	0	0	0	0	0	0	0	0	0	0	0	0	0	0	0	0	0	0			section 4	14.266	11.411	7.333	7.18	59.21	66.309	50.934	28.386	60.406		sample 3		1	0.58821		sample 3
	HOIPIN-1	mouse 1	0	0	0	0	0	0	0	0	0	0	0	0	0	0	0	0	0	0	0	0	0	0	0	0	0	0	0	0			section 5	12.943	10	7.803	11.175	70.364	65.781	44.005	36.099	43.518		sample 4		1.00057	0.677974		sample 4
		mouse 2	0	0	0	0	0	0	0	0	0	0	0	0	0	0	0	0	0	0	0	0	0	0	0	0	0	0	0	0			section 6	15.605	9.286	6.146	10.022	66.966	55.337	53.133	49.432	70.383		sample 5		1.24814	0.287451		sample 5
		mouse 3	0	0	0	0	0	0	0	0	0	0	0	0	0	0	0	0	0	0	0	0	0	0	0	0	0	0	0	0			section 7	10.687	10.667	9.843	10.088	91.744	65.391	70.174	55.658	36.545		sample 6		0.59312			sample 6
	IMQ	mouse 1	1	1	1	2	2	3	3	0	1	1	2	2	2	3	0	1	1	1	2	2	2	1	3	3	5	6	7	8			section 8	14.62	14.267	6.146	10.435	64.996	79.479	60.093	57.554	41.107		sample 7		1.28273			sample 7
		mouse 2	1	1	2	2	2	3	3	0	1	2	2	2	3	3	0	0	1	2	2	2	2	1	2	5	6	6	8	8			section 9	13.399	10.414	4.807	11.87	52.426	69.49	64.533	54.524	39.424							sample 8
		mouse 3	0	1	1	2	2	3	2	0	1	1	2	2	2	3	0	1	1	2	2	1	2	0	3	3	6	6	6	7			section 10	19.617	9.428	5.696	10.687	65.009	75.801	57.057	61.597	39.215
	IMQ+ clobetasol	mouse 1	0	1	2	1	1	1	2	0	1	1	1	1	1	2	0	0	0	0	1	2	2	0	2	3	2	3	4	6			section 11	13.871	12.649	6.146	7.454	64.419	71.346	64.753	57.271	33.797
		mouse 2	1	1	1	2	1	2	2	0	1	1	2	1	2	2	0	0	0	1	2	1	2	1	2	2	5	4	5	6			section 12	22.408	9.843	7.601	12.454	70.868	75.895	76.562	70.317	41.355
		mouse 3	0	1	1	1	1	2	2	0	1	1	1	1	2	2	0	0	1	1	2	2	2	0	2	3	3	4	6	6			section 13	17.887	9.286	10.414	10.198	68.928	56.004	123.74	54.016	49.212
	IMQ+ HOIPIN-1	mouse 1	0	1	1	1	2	1	1	0	1	1	1	2	1	1	0	1	1	2	1	1	1	0	3	3	4	5	3	3			section 14	13.871	12.166	5.657	7.775	54.004	43.502	132.67	53.387	40.354
		mouse 2	0	1	1	2	2	2	1	0	1	1	2	1	2	1	0	0	1	2	2	1	0	0	2	3	6	5	5	2			section 15	17.949	7.601	8.028	10.198	40.672	60.7	79.479	45.161	64.584
		mouse 3	1	1	1	2	2	1	1	0	1	1	2	1	1	1	0	0	0	2	1	1	1	1	2	2	6	4	3	3			section 16	11.642	9.545	5.207	9.357	50.124	62.893	53.371	51.764	64.862
																																	section 17	13.399	13.744	5.375	6.96	48.3	56.858	51.281	45.865	55.398
																																	section 18	16.137	14.314	6.667	8.11	63.516	46.034	44.964	46.284	37.268
																																	section 19	14.015	13.499	6.037	11.392	48.667	73.409	45.265	50.934	51.025
																																	section 20	14.559	16.138	6	12.944	48.116	67.738	61.283	50.473	36.878
																																	section 21	16.558	16.014	6.146	14.621	43.379	75.484	50.04	50.089	60.524
																																	section 22	16.491	13.482	6.667	10.995	44.472	48.074	44.791	58.31	45.333
																																	section 23	16.705	15.202	5.207	8.969	41.161	37.959	61.651	51.854	41.015
																																	section 24	15.39	12.238	6.667	9.068	41.767	47.376	51.281	67.254	57.646
																																	section 25	12.666	12.944	6.146	10.154	73.361	49.554	53.375	40	45.161
																																	section 26	16.718	10.435	6.799	11.035	128.96	43.415	39.693	43.584	30.03
																																	section 27	16.504	8.11	5.077	10.176	98.885	52.717	51.764	52.426	36.381
																																	section 28	14.801	11.175	8.667	10.198	34.667	48.917	45.338	41.107	42.859
																																	section 29	14.726	12.875	9.545	11.926	54.622	54.263	60.667	62.681	40.111
																																	section 30	13.131	10.934	4.216	10.995	57.646	38	92.961	64.003	42.19
																																	section 31	15.619	10.541	7.45	16.659	70.566	50.772	65.129	52.772	49.36
																																	section 32	15.505	8.138	9.065	21.227	47.088	54.406	59.546	46.557	44.711
																																	section 33	17.306	11.392	10.823	17.7	46.472	41.676	65.009	44.821	57.923
																																	section 34	17.203	7.601	7.18	22.227	85.733	61.716	63.516	31.526	48.005
																																	section 35	15.845	8.246	10.564	18.987	76.444	60.901	63.386	34.007	35.734
																																	section 36	14.665	6.96	6.726	22.853	61.6	65.296	55.829	41.484	30.265
																																	section 37	15.293	8.138	10.667	20.718	74.624	52.873	42.526	93.466	46.236
																																	section 38	15.409	8.246	11.111	18.092	69.346	57.585	52.43	84.126	48.023
																																	section 39	9.788	6.799	11.942	22.066	111.75	46.236	56.016	71.561	46.819
																																	section 40	15.606	10.667	8.855	18.135	101.37	58.746	71.502	127.78	62.004
																																	section 41	21.673	13.949	9.788	19.132	73.419	52.831	84.48	97.965	51.863
																																	section 42	24.278	15.118	11.59	18.303	82.671	74.506	64.137	87.934	66.657
																																	section 43	17.339	16.498	15.202	24.016	72.067	64.6	63.952	47.364	52.209
																																	section 44	16.354	14.667	7.863	15.325	70.783	60.11	57.718	44.739	53.175
																																	section 45	17.311	19.194	16.516	14.531	71.511	64.483	76.89	43.442	64.377
																																	section 46	20.522	15.713	7.95	20.201	92.598	75.6	66.668	55.392	77.336
																																	section 47	16.275	12.649	8.999	16.025	77.017	63.308	112.74	76.178	57.8
																																	section 48	20.894	16.025	10.261	18.571	120.44	86.548	62.352	53.946	56.765
																																	section 49	22.191	22.961	15.613	18.097	58.222	77.722	104.95	30.702	53.141
																																	section 50	8	18.271	17.744	17.783	96.445	70.424	72.363	47.01	52.392
																																	section 51	12.579	14.347	25.365	19.676	113.34	79	67.594	36.985	54.033
																																	section 52	12.586	18.244	9.615	20.488	85.009	89.369	46.878	63.13	45.821
																																	section 53	19.147	17.977	12.261	20.661	77.335	97.641	82.14	52.426	65.513
																																	section 54	15.118	22.222	18.908	20.894	101.33	124.03	64.938	48.414	66.165
																																	section 55	11.331	23.201	11.942	14.66	68.496	61.075	82.367	38.264	59.303
																																	section 56	11.331	14.667	12.293	15.632	86.635	65.877	112.11	61.288	53.67
																																	section 57	23.773	16.45	15.657	19.48	109.7	85.172	106.76	54.768	57.306
																																	section 58	13.333	14.66	8.195	22.333	74.096	96.489	94.668	136.22	48.831
																																	section 59	11.244	23.572	20.946	18.01	72.978	82.719	72.001	163.92	49.495
																																	section 60	14.774	22.858	11.191	15.901	73.33	86.989	60.199	155.56	78.638
																																	section 61	16.772	36	5.795	10.685	70.224	87.989	76.012	92.284	47.347
																																	section 62	19.23	16.444	8.012	12.516	55.113	79.307	46.804	70.588	43.66
																																	section 63	12.727	17.259	12.649	25.365	98.222	87.121	88.703	77.14	76.623
																																	section 64	17.783	15.111	6.957	16.111	58.3	65.407	111.5	38.725	65.605
																																	section 65	16.971	17.259	8.822	18.01	76	58.387	112.89	68.764	60.842
																																	section 66	16.707	14.667	10.027	15.189	61	98.342	90.529	59.029	62.893
																																	section 67	17.644	11.538	10.261	22.461	62.975	63.83	104	53.298	76.236
																																	section 68	17.385	15.632	5.778	19.255	43.676	51.204	70.392	56.253	79.434
																																	section 69	14.559	15.039	12.889	17.259	33.17	51.437	96.939	54.668	69.602
																																	section 70	21.333	12.008	16.275	13.214	83.6	72.192	77.313	47.657	55.733
																																	section 71	19.414	15.111	8.537	14.834	87.646	79.387	72.889	51.101	55.156
																																	section 72	14.333	12.397	10.977	14.118	67.298	103	63.111	55.811	49.782
																																	section 73	18.672	19.403	11.314	16.641	92	68	86.296	46.053	63.878
																																	section 74	18.287	12.516	6.238	12.727	89.523	84.469	65.76	25.593	63.027
																																	section 75	17.464	20.808	8.8	18.01	102.95	84.048	89.219	43.442	56.964
																																	section 76	14.511	15.882	13.806	12.735	114.35	69.295	63.599	66.573	76.493
																																	section 77	17.356	18.228	13.597	11.859	79.932	68.306	92.961	51.281	54.016
																																	section 78	23.06	9.788	10.759	15.632	101.16	71.34	71.34	50.927	51.545
																																	section 79	16.221	13.37	8.549	16.895	96.6	76.8	63.069	69.914	77.224
																																	section 80	18.856	11.12	7.556	11.859	76	69.211	48.55	92.736	80.277
																																	section 81	16.39	20	12.357	22.222	81.33	60.503	65.561	84.911	101.76
																																	section 82	12.942	17.156	7.235	25.031	81.789	93.782	92.133	63.3	72.173
																																	section 83	17.034	9.938	7.542	15.901	78.192	72.89	81.935	97.523	47.726
																																	section 84	14.125	19.576	5.795	29.94	60.317	70.668	61.238	73.166	64.443
																																	section 85	18.835	16.45	12.579	22.944	94	73.565	69.164	76.518	52.612
																																	section 86	14.229	13.778	6.174	21.886	80.005	75.406	62.457	54	44.721
																																	section 87	17.877	16.492	13.785	11.926	110.04	60.007	56.339	59.21	52.366
																																	section 88	25.224	14.033	11.427	14.531	98.66	87.816	87.853	44.322	61.774
																																	section 89	12.204	16.154	11.734	13.214	71.133	72.33	55.461	72.293	72.114
																																	section 90	16.306	14.993	10.896	11.556	66.128	64.119	55.689	73.226	78.737
																																	section 91	12.92	12.92	7.775		79.228	61.648	57.363	72.35	70.821
																																	section 92	14.347	13.259	13.605		81.783	66	64.163	62.811	61.626
																																	section 93	17.259	19.601	10.75		96.464	60.856	75.4	50.684	76.493
																																	section 94	20.43	15.713	8.012		60.926	78.611	62.899	60.171	67.363
																																	section 95	21.958	7.357	8.456		88.733	80.33	65.989	53.298	64.68
																																	section 96	24.457	20.157	8		63.07	58.431	105.24	54.029	67.125
																																	section 97		14.47	9.707		78.033	68.075	58.668	41.13	36.691
																																	section 98		14.125	6.174		91.6	78.66	50.793	58.682	41.015
																																	section 99		15.111	9.152		109.92	60.577	55.563	46.766	48.685
																																	section 100		17.034	12.444		102.07	65.388	62.039	46.241	60.988
																																	section 101		20	8.433		95.008	74.66	75.755	65.989	68.928
																																	section 102		13.72	11.556		109.82	63.827	96.321	64.006	77.875
																																	section 103		12.958	9.707		87.601	69.498	66.739	61.031	57.419
																																	section 104		11.556	5.979		82.355	74.098	69.225	55.944	62.911
																																	section 105		17.333	6.607		43.569	82.802	66.116	74.032	52.273
																																	section 106		16.73	11.742		81.6	71.892	71.179	52.911	61.337
																																	section 107		17.017	7.18		104.27	99.648	96.05	58.508	51.338
																																	section 108		9.512	9.747		96.338	107.75	58.392	50.017	72.67
																																	section 109		13.072	9.248		78.6	78.667	55.29	43.346	56.482
																																	section 110		15.782	15.882		78.929	66.262	98.951	46.633	61.192
																																	section 111		17.293	6.363		78.678	82.214	106.59	43.431	68.832
																																	section 112		12	4.969		112.13	86.51	75.588	50.684	62.404
																																	section 113		14.222	10.232		79.487	99.022	62.673	53.961	68.602
																																	section 114		16.889	7.235		114.9	92.6	76.477	46.376	67.426
																																	section 115		26.01	10.685		90.668	73.33	93.338	55.1	44.91
																																	section 116		21.85	17.938		90.227	73.33	80.962	62.479	44.979
																																	section 117		8.855	8		85.231	77.599	60.317	87.496	57.6
																																	section 118		16.025	11.734		57.239	86.66	71.279	101.06	48.708
																																	section 119		16.889	4.444		51.54	80.317	109.78	50.723	43.747
																																	section 120		15.111	5.425		46.715	73.79	70.783	92.943	52.515
																																	section 121		16				104.8	58.046	113.48	58.614
																																	section 122		14.222				86.205	85.874	97.033	45.748
																																	section 123		26.496				86.64	53.298	70.756	60.505
																																	section 124		20.352				76.558	72	56.486	53.93
																																	section 125		16.498				77.167	63.394	63.858	64.118
																																	section 126		18.287				96.038	82.15	81.828	57.43
																																	section 127		11.767				106	95.411		52.379
																																	section 128		14.993				88	77.401		64.031
																																	section 129		13.517				81.6	86.361		69.211
																																	section 130						73.97
																																	section 131						68.481
																																	section 132						84.036
[truncated: 11 more columns]
